# Supplementary material for: Anion-π Type Polymeric Nanoparticle Dispersants for Enhancing the Dispersion Stability of Organic Pigments in Water
Source: Molecules. 2025 Feb 20;30(5):975. doi: 10.3390/molecules30050975 (PMC11901968; doi:10.3390/molecules30050975)
Supplement: Supplementary file 1 [file molecules-30-00975-s001.zip]

Archive with 1 entries (1 files):
- molecules-3423252-supplementary.pdf
